# Supplementary material for: Major flowering time genes of barley: allelic diversity, effects, and comparison with wheat
Source: Theor Appl Genet. 2021 May 9;134(7):1867–97. doi: 10.1007/s00122-021-03824-z (PMC8263424; doi:10.1007/s00122-021-03824-z)
Supplement: Supplementary file 1 — Supplementary file1 (XLSX 18 KB) [file 122_2021_3824_MOESM1_ESM.xlsx]

## Sheet: Title
Article title: Major flowering time genes of barley: allelic diversity, effects, and comparison with wheat
Journal name: Theoretical and Applied Genetics
Author names: Miriam Fernández-Calleja 1, Ana M. Casas 1, Ernesto Igartua 1
Affiliation: 1 Department of Genetics and Plant Production, Aula Dei Experimental Station, EEAD-CSIC, Avenida Montañana, 1005, 50059, Zaragoza, Spain
Corresponding author e-mail: igartua @ eead.csic.es

## Sheet: Table S1
Table S1 Polymorphisms at the major flowering time genes of barley. Locus and gene nomenclature, type and position of polymorphisms, allelic variants, allele nomenclature and effects on flowering time are shown
Locus	Gene	Polymorphism				Variant					Allele/ Haplotype	Effect	Reference
		Typea	Gene position	Description		Promoter	Intron		Coding sequence						Lateness
							Intron 1 insertion /deletion size
VRN-H1	HvBM5A	SV (Insertion/Deletion)	intron	deletions or insertions of the intron 1 of HvBM5A			5154 bp deletion				VRN-H1-1		Hemming et al. (2009)
							6414 bp deletion				VRN-H1-2
							8898 bp deletion				VRN-H1-3
							4079 bp deletion				VRN-H1-4
							3984 bp deletion				VRN-H1-5
							489 bp deletion				VRN-H1-6
							692 bp insertion				VRN-H1-7
							6604 bp deletion				VRN-H1-8
							2416 bp deletion				VRN-H1-9
							5785 bp deletion				VRN-H1-10
							-				vrn-H1				Earliness
									Presence/absence of HvZCCT genes
VRN-H2	HvZCCTa-c	SV (PAV)	coding	presence/absence of the HvZCCT genes					presence		VRN-H2		Karsai et al. (2005)
									absence		vrn-H2
						Promoter inDel 1-inDel 2 haplotype	Intron 1 SNPs haplotype		HvFT1 CNV
VRN-H3	HvFT1	SNP and SV (inDel and CNV)	promoter, intron, coding	several linked SNPs and 2 inDels in the promoter, two linked SNPs at the first intron and CNV		d-ib, Early	AG		one promoter and multiple copies of the transcribed region		VRN-H3a(T)		Yan et al. (2006), Casas et al. (2011), Nitcher et al. (2013), Loscos et al. (2014)
						d-i, Early	AG		number of HvFT1 copies		vrn-H3a(nc)
						i-d, Late	AG		number of HvFT1 copies		vrn-H3b(n)
						d-i, Early	TC		number of HvFT1 copies		vrn-H3c(n)
						i-d, Late	TC		number of HvFT1 copies		vrn-H3d(n)
									SNP in exon 8 (G>W)
PPD-H1	HvPRR37	SNP	coding	missense mutation in exon 8					G, Gly		PPD-H1		Turner et al. (2005)
									T, Trp		ppd-H1
									Presence/absence of HvFT3
PPD-H2	HvFT3	SV (PAV)	coding	presence/absence of HvFT3					presence		PPD-H2		Kikuchi et al. (2009)
									absence		ppd-H2
							Intron 2 SNP 63	Intron 2 SNP 93	SNP in exon 4 (P135A)
eam6/eps2	HvCEN	SNP	intron, coding	two SNPs in intron 2 and missense mutation in exon 4			C	A	G, Ala135		I		Comadran et al. (2012)
							T	G	C, Pro135		II
							T	G	G, Ala135		III
							T	G	C, Pro135		IV, VI, IX, X, XI, XIII
							variable	variable	G, Ala135		V, VII, VIII, XII
aSV, structural variation; PAV, presence–absence variantion; CVN, copy number variation; SNP, single nucleotide polymorphism
bd, deletion; i, insertion
cn, number of copies of the HvFT1 gene
